# Supplementary material for: Clinical Features and Prospective Outcomes of Thin-Filament Hypertrophic Cardiomyopathy: Intrinsic Data and Comparative Insights from Other Cohorts
Source: J Clin Med. 2025 Jan 28;14(3):866. doi: 10.3390/jcm14030866 (PMC11818361; doi:10.3390/jcm14030866)
Supplement: Supplementary file 1 [file jcm-14-00866-s001.zip]

Archive with 1 entries (1 files):
- jcm-3425548-supplementary.pdf
